# Supplementary material for: Epigenetic Enhancer Marks and Transcription Factor Binding Influence Vκ Gene Rearrangement in Pre-B Cells and Pro-B Cells
Source: Front Immunol. 2018 Sep 13;9:2074. doi: 10.3389/fimmu.2018.02074 (PMC6146092; doi:10.3389/fimmu.2018.02074)
Supplement: Supplementary file 12 [file Data_Sheet_1.xlsx]

## Sheet: Dataset S2
Dataset S1. Cell sorting antibodies , repertoire oligos and PCR cycling conditions, and VJ post-pipeline processing
Tab 2	Antibodies used for cell sorting
Tab 3	GLT SYBR green primer sequences
Tab 4	TaqMan primer and probe sequences
Tab 5	VJ-seq gDNA oligos
Tab 6	VJ-seq gDNA PCR cycling conditions
Tab 7	VJ-seq RNA oligos
Tab 8	VJ-seq RNA PCR cycling conditions
Tab 9	Post-pipeline processing - distinguishing among three V𝛋 pairs

## Sheet: Antibodies used 
Antigen	Fluorochrome	Clone	Company	Catalogue number
CD19	BB515	1D3	BD	564509
CD93	PE/Cy7	AA4.1	Biolegend	136506
CD2	PE	RM2-5	Biolegend	100108
CD43	BV421	S7	BD	562958
IgM Fab fragment	AF647	N/A	Jackson ImmunoResearch	115-607-020
Live/Dead Stain kit	near-IR	N/A	Invitrogen	L10119
CD16/32 (Fc Block)	N/A	93	Biolegend	101302

## Sheet: GLT SYBR green primers
Primer name	Primer sequence	Reference
5' 𝛋o Forward primer	CCACATGCCTTTCTTCAGGGACAAGTGGGA	Xiang, Y., S.K. Park, and W.T. Garrard, Vkappa gene repertoire and locus contraction are specified by critical DNase I hypersensitive sites within the Vkappa-Jkappa intervening region. J Immunol, 2013. 190(4): p. 1819-26.
3' 𝛋o Forward primer	CAGCCAGACAGTGGAGTACTAC	Amin, R.H., et al., Biallelic, ubiquitous transcription from the distal germline Ig{kappa} locus promoter during B cell development. Proc Natl Acad Sci U S A, 2009. 106(2): p. 522-7.
C𝛋 Reverse primer	TTGTCTCTAACACTCATTCCTGTTGAAGCTC	Xiang, Y., S.K. Park, and W.T. Garrard, Vkappa gene repertoire and locus contraction are specified by critical DNase I hypersensitive sites within the Vkappa-Jkappa intervening region. J Immunol, 2013. 190(4): p. 1819-26.
V𝛋3-1 GLT Forward primer	GTGAAAGTGTTGAATATTATGGCACAA	Xiang, Y., S.K. Park, and W.T. Garrard, Vkappa gene repertoire and locus contraction are specified by critical DNase I hypersensitive sites within the Vkappa-Jkappa intervening region. J Immunol, 2013. 190(4): p. 1819-26.
V𝛋3-1 GLT Reverse primer	AGACTGAGCCTCAGTGAGCTGCA
V𝛋3-2 GLT Forward primer	TGCATCCAA CCAAGGATCC	Feeney Lab
V𝛋3-2 GLT Reverse primer	CACTGTGGGAGGAACCTCCTT
V𝛋3-7 GLT Forward primer	GCCACCCAAACTCCTCATCAAGTA	Xiang, Y., S.K. Park, and W.T. Garrard, Vkappa gene repertoire and locus contraction are specified by critical DNase I hypersensitive sites within the Vkappa-Jkappa intervening region. J Immunol, 2013. 190(4): p. 1819-26.
V𝛋3-7 GLT Reverse primer	TCCAAACAAGCCTATAGCTCTGTT
V𝛋6-15 GLT Forward primer	TTACTCGGCATCCTACCGGTACAG	Xiang, Y., S.K. Park, and W.T. Garrard, Vkappa gene repertoire and locus contraction are specified by critical DNase I hypersensitive sites within the Vkappa-Jkappa intervening region. J Immunol, 2013. 190(4): p. 1819-26.
V𝛋6-15 GLT Reverse primer	ATGTGAGGTGCAGGCAGCTGGTTA
V𝛋6-25/6-17 GLT Forward primer	CCATCATTACACTTGACTGCA	Feeney Lab
V𝛋6-25/6-17 GLT Reverse primer	ACGCTTTACTGCTCAGGACAT
V𝛋8-34 GLT Forward primer	AGAAGAAGGA AATGTGCAGA CC	Feeney Lab
V𝛋8-34 GLT Reverse primer	GGCTGAAGAT CTGGCTGTTT AT
V𝛋1-88 GLT Forward primer	CTCACATTGTGGCTTCTCTAGG	Feeney Lab
V𝛋1-88 GLT Reverse primer	GAAGGCTCCAAGGATGTTGAT
V𝛋19-93 GLT Forward primer	GCAACCTAGCCTCTCACTTCT	Feeney Lab
V𝛋19-93 GLT Reverse primer	GTACCAACACAAGCCTGGA
V𝛋10-95 GLT Forward primer	CAGGGCAAGTGAGGACATTAG	Feeney Lab
V𝛋10-95 GLT Reverse primer	GGAAGCTTACTATACTGCTGACAA
V𝛋1-110 GLT Forward primer	GGGAGTTTATTTCTGCTCTCAAA	Feeney Lab
V𝛋1-110 GLT Reverse primer	CCTCAGAACCTCTCTCACACATA
V𝛋14-111 GLT Forward primer	GCATCTCTAGGAGAGAGAGTCA	Feeney Lab
V𝛋14-111 GLT Reverse primer	AAATTCCCATATCTTCATACTCCAG
V𝛋1-117 GLT Forward primer	GGAGTTTATTACTGCTTTCAAGGT	Feeney Lab
V𝛋1-117 GLT Reverse primer	ACCAGTGAGCTGTAGCCA
V𝛋1-135 GLT Forward primer	CACACAGTGATTCAGACCCGAA	Feeney Lab
V𝛋1-135 GLT Reverse primer	AGAGCTCACAGCTGTGAACAAG
GAPDH Forward primer	ATGGTGAAGGTCGGTGTGAA	Feeney Lab
GAPDH Reverse primer	ACTGGAACATGTAGACCATGTAGT

## Sheet: TaqMan primer and probes
Primer	Sequence	Reference
V𝛋3-2 Forward primer	TGCATCCAACCAAGGATCC	Feeney Lab
V𝛋19-93 Forward primer	CATCTACATTACAGCCAGGCATC	Feeney Lab
V𝛋ALL degenerate Forward primer	GGCTGCAGSTTCAGTGGCAGTGGRTCWGGRAC	Schlissel, M.S., and Baltimore, D. (1989). Activation of immunoglobulin kappa gene rearrangement correlates with induction of germline kappa gene transcription. Cell 58, 1001-1007.
J𝛋1 Reverse primer	GGATTCTACTTACGTTTGATTTCCA	Feeney Lab
Eµ Forward Primer	CCTAAAGCAATGACTGAAGACTC	Feldman, S., et al., Constraints contributed by chromatin looping limit recombination targeting during Ig class switch recombination. J Immunol, 2015. 194(5): p. 2380-9.
Eµ Reverse Primer	TCCACACAAAGACTCTGGACCTCT	Feldman, S., et al., Constraints contributed by chromatin looping limit recombination targeting during Ig class switch recombination. J Immunol, 2015. 194(5): p. 2380-9.
Probe	Sequence	Reference
J𝛋1 probe	ACGTTCGGTGGAGGCACCAA	Feeney Lab
Eµ Probe	TGGCTTACCATTTGCGGTGCCTGGTTT	Feldman, S., et al., Constraints contributed by chromatin looping limit recombination targeting during Ig class switch recombination. J Immunol, 2015. 194(5): p. 2380-9.

## Sheet: VJ-seq gDNA oligos
Adapters	Sequence	Reference
Mix 1 V𝛋J𝛋-Seq Forward primer 1	ACACTCTTTCCCTACACGACGCTCTTCCGATCTNNNNNNGACTCG*T	Matheson, L.S., Bolland, D.J., Chovanec, P., Krueger, F., Andrews, S., Koohy, H., and Corcoran, A.E. (2017). Local Chromatin Features Including PU.1 and IKAROS Binding and H3K4 Methylation Shape the Repertoire of Immunoglobulin Kappa Genes Chosen for V(D)J Recombination. Frontiers in immunology 8, 1550.
Mix 1 V𝛋J𝛋-Seq Reverse primer 1	/5Phos/CGAGTCNNNNNNAGATCGGAAGAG*C/3SpC3/
Mix 2 V𝛋J𝛋-Seq Forward primer 1	ACACTCTTTCCCTACACGACGCTCTTCCGATCTNNNNNNCTGCTCC*T
Mix 2 V𝛋J𝛋-Seq Reverse primer 1	/5Phos/GGAGCAGNNNNNNAGATCGGAAGAG*C/3SpC3/
Biotinylated Extension Primers	Sequence
J𝛋1 Reverse primer	/5Biosg/GAAGCCACAGACATAGACAACGGAAG
J𝛋2 Reverse primer	/5Biosg/CAAGGTTAGACTTAGTGAACAAGAGTTGA
J𝛋4 Reverse primer	/5Biosg/CCCAAACAGAACCAAAACGTCACAAG
J𝛋5 Reverse primer	/5Biosg/CCTAACATGAAAACCTGTGTCTTACACAT
1st PCR primers	Sequence		Additional Notes
Forward primer	ACACTCTTTCCCTACACGACGCTC*T		Binds part of the Illumina i5 sequence which is also the adapter sequence
J𝛋1 Reverse primer	GTGACTGGAGTTCAGACGTGTGCTCTTCCGATCTGATTTCCAGCTTGGTGCCTCC*A		Primer binds adapter and contains the Illumina i7 sequence
J𝛋2 Reverse primer	GTGACTGGAGTTCAGACGTGTGCTCTTCCGATCTACTTACGTTTTATTTCCAGCTTGGTC*C		Primer binds adapter and contains the Illumina i7 sequence
J𝛋4 Reverse primer	GTGACTGGAGTTCAGACGTGTGCTCTTCCGATCTAACTTTGTCCCCGAGCCGAA*C		Primer binds adapter and contains the Illumina i7 sequence
J𝛋5 Reverse primer	GTGACTGGAGTTCAGACGTGTGCTCTTCCGATCTCGTTTCAGCTCCAGCTTGGT*C		Primer binds adapter and contains the Illumina i7 sequence
1st PCR primers used for WT#3 sample
J𝛋1 Reverse primer (closer to biotin)	GTGACTGGAGTTCAGACGTGTGCTCTTCCGATCTCGGAAGAAAGAGACTTTGGATTCTACTTAC*G		Primer binds adapter and contains the Illumina i7 sequence
J𝛋2 Reverse primer (closer to biotin)	GTGACTGGAGTTCAGACGTGTGCTCTTCCGATCTGTGAACAAGAGTTGAGAAGACTACTTAC*G		Primer binds adapter and contains the Illumina i7 sequence
J𝛋4 Reverse primer (closer to biotin)	GTGACTGGAGTTCAGACGTGTGCTCTTCCGATCTCACAAGTAAATGAGCAAAAGTCTACTTAC*G		Primer binds adapter and contains the Illumina i7 sequence
J𝛋5 Reverse primer (closer to biotin)	GTGACTGGAGTTCAGACGTGTGCTCTTCCGATCTGATGAGAAAAGTGTACTTACGTTTCAG*C		Primer binds adapter and contains the Illumina i7 sequence
2nd PCR primers
All outer PCR primers were from the NEBNext Multiplex Oligos for Illumina (Dual Index Primer Set 1) (E7600S)
These primers overlap with the nested primers at the i5 and i7 sequences and contain demultiplexing barcodes along with flow-cell binding P5 and P7 Illumina sequences.

## Sheet: VJ-seq gDNA PCR conditions
Primer extension
Stage	Temperature	Time	Cycles
Denature	95℃	4min
Anneal	60℃	5min
Extension	72℃	15min	x1
1st PCR (add Illumina i5 and i7)
Initial Denature	94℃	2min
Denature	94℃	15sec
Anneal	61℃	30sec
Extension	72℃	45sec	x15
Final Extension	72℃	5min
2nd PCR (add Illumina P5 and P7)
Initial Denature	94℃	2min
Denature	94℃	15sec
Anneal	60℃	30sec
Extension	72℃	45sec	x5
Final Extension	72℃	5min

## Sheet: VJ-seq RNA oligos
Adapters	Sequence	Reference	Additional Notes
Lower adapter oligo	/5Phos/NNNNNNCCACGCGTGCCCTATAGTCGC/3AmMO/	Hu, J., Meyers, R.M., Dong, J., Panchakshari, R.A., Alt, F.W., and Frock, R.L. (2016). Detecting DNA double-stranded breaks in mammalian genomes by linear amplification-mediated high-throughput genome-wide translocation sequencing. Nat Protoc 11, 853-871.	Core adapter sequence from reference was custom made to contain 6N at the ligation proximal side for deduplication
Upper adapter oligo	GCGACTATAGGGCACGCGTGGNNNNNNNNNNNN/3AmMO/
First PCR primers	Sequence		Additional Notes
Forward primer	GTGACTGGAGTTCAGACGTGTGCTCTTCCGATCTGACTATAGGGCACGCGTGG		Primer binds to the adapter and contains the Illumina i7 sequence
Reverse primer	ACACTCTTTCCCTACACGACGCTCTTCCGATCTTGGTGGGAAGATGGATACAGTTGGTG		Primer binds to C𝛋 exon and contains the Illumina i5 sequence
Outer PCR primers
All outer PCR primers were from the NEBNext Multiplex Oligos for Illumina (Dual Index Primer Set 1) (E7600S)
These outer primers overlap with the nested primers at the i5 and i7 sequences and contain the P5 and P7 Illumina flow-cell binding sequences, respectively.

## Sheet: VJ-seq RNA PCR conditions
1st PCR (add Illumina i5 and i7)
Initial Denature	95℃	3min
Denature	95℃	10sec
Anneal	61℃	30sec
Extension	72℃	30sec	x12
Final Extension	72℃	6min
2nd PCR (add Illumina P5 and P7)
Initial Denature	94℃	2min
Denature	94℃	10sec
Anneal	60℃	30sec
Extension	72℃	30sec	x5*
Final Extension	72℃	6min			* One RNA sample had 6 extra cycles added to the 2nd PCR in order to have enough MiSeq library prep

## Sheet: Distinguishing 3 pairs
Three pairs of V𝛋 genes were 100% identical in their 3' 150 bp sequence
Reads that did not extend into the 5' V𝛋 gene may have been assigned properly
To correct for this we isolated the sequences for a given pair and performed a search for one of two sequence strings that could discriminate among the pair
The strings for a given pair were in the identical 5' V𝛋 gene position so as not to add any bias to one gene or another
The V𝛋 gene pairs and the strings used to discriminate their identity are as follows:
V𝛋5-43	CCAAAGTATTAGCAACAACCTACACTGGTATC
V𝛋5-45	TCAAAGTATTAGCAACTACCTACACTGGTATC
V𝛋8-16	CCCTGACTGTGTCAGCAGGAG	*		*It was necessary to separate Vk8-16 and Vk8-23-1 reads from the rest of the pool because the Vk8-16 string was a 100% match in Vk8-34.
V𝛋8-23-1	TGCTGACTGTGTCAGCAGGAG			*However, Vk8-16 and Vk8-34 can be discerned based on their 3' Vk gene sequence.
V𝛋13-84	TATAATCGGTTAGCCTGGTATC
V𝛋13-85	AATAATTGGTTAGCCTGGTATC
The initial gene pair ratio was compared to the ratio derived from the string search. If the percentages derived from the string search were more than 1% off for either gene, then original read counts were re-calculated based on the string search percentage.
If there was no difference between the original V𝛋 gene pair percentage and the string search based percentage, then the original V𝛋 gene pair percentage was left as is.
For example,
	Post-pipeline reads	%		String search on post-pipeline read sequences	%			Re-calculated reads
V𝛋8-16	50 reads	50		20	40		V𝛋8-16	40
V𝛋8-23-1	50 reads	50		30	60		V𝛋8-23-1	60
	100 Total reads			50 Reads indentified by string				100 Total reads
Within the pair, V𝛋8-16 and V𝛋8-23-1 both initially contributed 50%. String search identified V𝛋8-16 40% of the time and V𝛋8-23-1 60% of the time.
Because 50% is more than 1% greater than 40%, we would use the new percentages to back-calculate the assignment of initial reads.
Therefore, after re-calculation, 40 reads out of the initial 100 are assigned to V𝛋8-16, and 60 reads out of the initial 100 are assigned to V𝛋8-23-1.
*Calculations for the three pairs of gene were performed on the genelist from V𝛋J𝛋ALL, V𝛋Jk𝛋, V𝛋J𝛋2, V𝛋J𝛋4 and V𝛋J𝛋5, all separately.
