# Supplementary material for: Epigenetic Enhancer Marks and Transcription Factor Binding Influence Vκ Gene Rearrangement in Pre-B Cells and Pro-B Cells
Source: Front Immunol. 2018 Sep 13;9:2074. doi: 10.3389/fimmu.2018.02074 (PMC6146092; doi:10.3389/fimmu.2018.02074)
Supplement: Supplementary file 13 [file Data_Sheet_2.xlsx]

## Sheet: Read statistics
	Dataset S2. MiSeq Read Statistics
		pre-B gDNA#1	pre-B gDNA#2	pre-B gDNA#3	pre-B RNA#1	pre-B RNA#2	pre-B RNA #3	pro-B gDNA#1	pro-B gDNA#2	pro-B RNA#1	pro-B RNA#2	pre-B iE𝛋-/- gDNA #1	pre-B iE𝛋-/- gDNA #2
	Total reads_After Trim and Merge	173218	142911	355759	760588	2065785	390591	20149	21250	76606	127012	72430	84835
	# reads that were removed by deduplication	16182	8059	45280	254373	*	66157	12	36	15640	39804	72	143
	Reads post-pipeline (including all filters)	110087	79280	284544	382936	1794336	74489	574	1021	24191	45339	2394	3324
	V𝛋 genes with at least one read post-pipeline	129	130	132	124	128	122	101	100	111	112	107	106
						*no deduplication on this sample (no 6N on adapter)

## Sheet: pre-B gDNA (3) 
	J𝛋1 Total reads	J𝛋2 Total reads	J𝛋4 Total reads	J𝛋5 Total reads	J𝛋ALL Total reads	JkALL % usage
IGKV3-1*01	788	134	114	80	1611	0.339937	**J𝛋ALL Total reads will not be equal to J𝛋1 + J𝛋2 + J𝛋4 + J𝛋5 because our pipeline analysis was not always able to discern the J𝛋 being used.
IGKV3-2*01	3326	645	441	380	6505	1.37262	However, these reads could still have passed the threshold parameters for accurate V𝛋 gene calling.
IGKV3-3*01	70	42	28	18	210	0.0443121
IGKV3-4*01	984	380	347	257	2853	0.602012
IGKV3-5*01	564	330	232	181	1802	0.38024
IGKV3-6*01	9	31	18	12	90	0.0189909
IGKV3-7*01	696	544	677	560	3528	0.744444
IGKV3-8*01	7	20	13	10	69	0.0145597
IGKV3-9*01	30	41	49	40	226	0.0476883
IGKV3-10*01	786	347	351	348	2560	0.540186
IGKV3-11*01	6	24	36	16	117	0.0246882
IGKV3-12*01	606	405	614	599	3112	0.656663
IGKV3-12-1*01	0	1	1	4	11	0.00232111
IGKV6-13*01	15	130	129	153	611	0.128927
IGKV6-14*01	170	177	175	201	1074	0.226625
IGKV6-15*01	502	867	726	867	4410	0.930554
IGKV8-16*01	3487.39	1031.92	1027.73	1060.02	9366.77	1.97648
IGKV6-17*01	1727	500	513	504	4772	1.00694
IGKV8-18*01	88	289	150	235	1108	0.233799
IGKV8-19*01	156	555	736	958	3434	0.724609
IGKV6-20*01	44	157	257	308	1100	0.232111
IGKV8-21*01	1539	706	904	795	5843	1.23293
IGKV8-22*01	0	0	0	0	2	0.00042202
IGKV6-23*01	567	688	727	871	4121	0.869573
IGKV8-23-1*01	2771.61	1137.08	1042.27	1205.98	8808.23	1.85863
IGKV8-24*01	1484	910	1112	1248	6969	1.47053
IGKV6-25*01	713	312	304	273	2410	0.508534
IGKV8-26*01	28	38	29	40	203	0.042835
IGKV8-27*01	2348	1033	1360	1440	9166	1.93412
IGKV8-28*01	123	509	643	833	2967	0.626067
IGKV6-29*01	19	48	69	84	325	0.0685783
IGKV8-30*01	1745	974	1085	1045	6981	1.47306
IGKV8-31*01	0	0	0	0	3	0.00063303
IGKV6-32*01	2463	825	917	742	7342	1.54924
IGKV7-33*01	20	129	177	213	775	0.163533
IGKV8-34*01	142	129	229	196	966	0.203836
IGKV1-35*01	3	21	13	15	66	0.0139267
IGKV18-36*01	60	144	210	199	934	0.197083
IGKV5-37*01	183	82	78	99	671	0.141588
IGKV12-38*01	550	232	228	186	1739	0.366947
IGKV5-39*01	1265	825	918	1054	5780	1.21964
IGKV12-40*01	1077	573	647	691	4230	0.892573
IGKV5-40-1*01	0	0	0	0	0	0
IGKV12-41*01	2308	850	875	700	6692	1.41208
IGKV12-42*01	0	0	0	0	0	0
IGKV5-43*01	1076.53	1292.6	1275.37	1602.69	7949.39	1.6774
IGKV12-44*01	4279	1295	1438	1068	11694	2.46755
IGKV5-45*01	1366.47	1318.4	1081.63	1182.31	7398.61	1.56118
IGKV12-46*01	3894	918	878	809	9278	1.95775
IGKV12-47*01	0	0	0	0	0	0
IGKV5-48*01	738	1348	991	1083	6510	1.37368
IGKV12-49*01	0	0	0	0	0	0
IGKV4-50*01	2550	894	841	914	7958	1.67922
IGKV4-51*01	1115	543	600	439	3875	0.817664
IGKV4-53*01	685	362	379	388	2654	0.560021
IGKV4-54*01	817	354	411	430	3119	0.65814
IGKV13-54-1*01	0	0	0	0	0	0
IGKV4-55*01	1403	665	780	678	5437	1.14726
IGKV13-55-1*01	0	0	0	0	0	0
IGKV4-56*01	751	208	220	217	2124	0.448185
IGKV13-56-1*01	0	0	0	0	0	0
IGKV4-57*01	638	935	1044	1111	5743	1.21183
IGKV13-57-1*01	0	0	0	0	0	0
IGKV4-57-1*01	655	230	184	226	1937	0.408727
IGKV13-57-2*01	8	1	0	0	12	0.00253212
IGKV4-58*01	638	322	447	497	2743	0.578801
IGKV4-60*01	524	272	440	388	2337	0.493131
IGKV4-59*01	1534	1109	1340	1238	7978	1.68344
IGKV4-61*01	2183	503	398	343	4962	1.04703
IGKV13-61-1*01	0	0	0	0	0	0
IGKV4-62*01	1	47	18	55	178	0.0375598
IGKV13-62-1*01	0	0	0	0	0	0
IGKV4-63*01	0	85	60	86	345	0.0727985
IGKV13-64*01	0	0	0	0	0	0
IGKV4-65*01	0	0	0	0	2	0.00042202
IGKV12-66*01	2	9	13	24	63	0.0132936
IGKV12-67*01	0	17	17	8	51	0.0107615
IGKV4-68*01	781	1051	1235	1316	6738	1.42179
IGKV4-69*01	1074	773	866	953	5633	1.18862
IGKV4-70*01	1056	628	670	645	4552	0.960518
IGKV4-71*01	1073	462	413	353	3525	0.743811
IGKV13-71-1*01	0	0	0	0	0	0
IGKV4-72*01	1312	676	690	580	4854	1.02424
IGKV4-73*01	1350	1003	1157	1329	7193	1.5178
IGKV13-73-1*01	0	0	0	0	0	0
IGKV4-74*01	1209	421	512	376	3786	0.798884
IGKV13-74-1*01	0	0	0	0	0	0
IGKV4-75*01	511	182	251	194	1692	0.357029
IGKV13-76*01	1	0	1	0	2	0.00042202
IGKV4-77*01	1521	1433	1545	1543	9148	1.93032
IGKV4-78*01	1332	801	863	607	5429	1.14557
IGKV13-78-1*01	0	0	0	0	0	0
IGKV4-79*01	1001	914	777	405	4713	0.994491
IGKV4-80*01	2406	792	482	303	6076	1.2821
IGKV13-80-1*01	0	0	0	0	0	0
IGKV4-81*01	3039	615	332	237	6374	1.34498
IGKV13-82*01	39	13	14	10	115	0.0242662
IGKV4-83*01	149	41	45	35	377	0.0795508
IGKV13-84*01	1465.82	354.662	255.78	268.402	3442.83	0.726472
IGKV13-85*01	998.178	755.338	842.22	1014.6	5359.17	1.13084
IGKV4-86*01	767	951	911	837	5327	1.12405
IGKV13-87*01	2	1	0	0	3	0.00063303
IGKV1-88*01	2663	612	497	516	5904	1.2458
IGKV12-89*01	1236	327	288	250	2920	0.616149
IGKV13-89-1*01	0	0	0	0	0	0
IGKV4-90*01	132	84	95	58	593	0.125129
IGKV4-91*01	10	222	268	132	963	0.203203
IGKV4-92*01	35	636	450	393	2303	0.485956
IGKV19-93*01	5887	1321	933	789	13272	2.80053
IGKV2-93-1*01	0	0	0	0	0	0
IGKV10-94*01	1807	452	386	195	4183	0.882655
IGKV10-95*01	2876	648	502	315	6395	1.34941
IGKV2-95-1*01	0	0	0	0	0	0
IGKV2-95-2*01	0	0	0	0	0	0
IGKV10-96*01	3861	773	536	346	8110	1.71129
IGKV15-97*01	0	0	0	0	0	0
IGKV12-98*01	1301	269	118	140	2716	0.573103
IGKV1-99*01	64	103	91	50	459	0.0968536
IGKV14-100*01	753	282	206	224	2128	0.449029
IGKV15-101*01	0	0	0	0	0	0
IGKV15-101-1*01	0	0	0	0	0	0
IGKV20-101-2*01	694	172	74	47	1482	0.312717
IGKV15-102*01	7	0	0	0	13	0.00274313
IGKV15-103*01	1542	422	313	274	3744	0.790022
IGKV16-104*01	3047	1147	578	545	7801	1.64609
IGKV2-105*01	4	12	7	2	34	0.00717434
IGKV11-106*01	1206	470	310	235	3204	0.676076
IGKV2-107*01	0	0	0	0	0	0
IGKV1-108*01	63	35	36	35	242	0.0510644
IGKV2-109*01	1360	744	595	547	4532	0.956298
IGKV1-110*01	2779	1173	977	883	8376	1.76742
IGKV14-111*01	1030	958	1206	1163	6218	1.31206
IGKV2-112*01	175	294	508	685	2361	0.498195
IGKV2-113*01	0	0	2	3	5	0.00105505
IGKV11-114*01	732	249	265	197	1970	0.41569
IGKV1-115*01	3	9	5	1	24	0.00506424
IGKV2-116*01	331	208	167	203	1214	0.256166
IGKV1-117*01	3644	1011	871	973	9299	1.96218
IGKV11-118*01	0	2	0	2	6	0.00126606
IGKV14-118-1*01	10	7	7	9	50	0.0105505
IGKV14-118-2*01	0	0	0	0	0	0
IGKV9-119*01	87	73	57	80	423	0.0892573
IGKV9-120*01	3322	1140	878	1038	9182	1.93749
IGKV17-121*01	137	1248	1645	1474	6794	1.4336
IGKV1-122*01	1213	470	571	615	3994	0.842774
IGKV9-123*01	115	46	49	39	377	0.0795508
IGKV9-124*01	583	160	153	115	1421	0.299845
IGKV11-125*01	1691	663	632	856	5728	1.20867
IGKV14-126*01	449	512	727	624	3307	0.69781
IGKV14-126-1*01	0	0	0	0	0	0
IGKV17-127*01	163	946	1457	1440	5931	1.2515
IGKV9-128*01	116	54	70	96	497	0.104872
IGKV9-129*01	883	308	384	528	2970	0.6267
IGKV14-130*01	459	158	208	270	1595	0.336561
IGKV1-131*01	0	0	0	0	0	0
IGKV1-132*01	262	156	159	238	1233	0.260175
IGKV1-133*01	842	328	255	279	2470	0.521195
IGKV17-134*01	1	0	0	0	2	0.00042202
IGKV14-134-1*01	0	0	0	0	0	0
IGKV1-135*01	8168	1690	1217	1688	18284	3.85811
IGKV1-136*01	0	0	0	0	0	0
IGKV2-137*01	105	1381	1135	956	4932	1.0407
Total Column reads	135263	63386	62808	62062	473911

## Sheet: pre-B RNA (3)
	J𝛋1 Total reads	J𝛋2 Total reads	J𝛋4 Total reads	J𝛋5 Total reads	J𝛋ALL Total reads	JkALL % usage
IGKV3-1*01	3552	1225	712	1103	6592	0.292749
IGKV3-2*01	19836	6969	4126	5330	36261	1.61034
IGKV3-3*01	353	281	152	220	1006	0.0446761
IGKV3-4*01	7716	4480	2756	3925	18877	0.838322
IGKV3-5*01	5210	4269	2884	3268	15631	0.694168
IGKV3-6*01	0	0	0	1	1	4.44097e-05
IGKV3-7*01	6899	7751	7328	10643	32621	1.44869
IGKV3-8*01	12	30	28	53	123	0.00546239
IGKV3-9*01	172	271	228	343	1014	0.0450314
IGKV3-10*01	6946	5136	3842	5397	21321	0.946859
IGKV3-11*01	0	0	0	3	3	0.000133229
IGKV3-12*01	7654	7853	8414	13196	37117	1.64835
IGKV3-12-1*01	2	8	3	41	54	0.00239812
IGKV6-13*01	291	2520	1860	3270	7941	0.352657
IGKV6-14*01	1156	2498	2063	2699	8416	0.373752
IGKV6-15*01	6156	20540	13952	19673	60321	2.67884
IGKV8-16*01	26031.7	14518.9	9691.86	20595.7	70835.1	3.14576
IGKV6-17*01	18691	9773	7124	10543	46131	2.04866
IGKV8-18*01	507	2710	1166	3563	7946	0.352879
IGKV8-19*01	1238	7974	8460	13669	31341	1.39184
IGKV6-20*01	967	3727	3740	6077	14511	0.644429
IGKV8-21*01	6857	4851	3239	8361	23308	1.0351
IGKV8-22*01	0	1	0	0	1	4.44097e-05
IGKV6-23*01	4840	10848	9812	16565	42065	1.86809
IGKV8-23-1*01	17629.3	12016.1	9245.14	21563.3	60456.9	2.68487
IGKV8-24*01	8707	8423	8256	16889	42275	1.87742
IGKV6-25*01	9183	6453	5464	7788	28888	1.28291
IGKV8-26*01	102	418	230	561	1311	0.0582211
IGKV8-27*01	12552	10226	9031	18391	50200	2.22937
IGKV8-28*01	742	4516	4586	8473	18317	0.813452
IGKV6-29*01	222	545	558	1499	2824	0.125413
IGKV8-30*01	5857	4637	4214	8129	22837	1.01418
IGKV8-31*01	0	0	0	0	0	0
IGKV6-32*01	10431	5861	4810	9316	30418	1.35085
IGKV7-33*01	50	441	465	1632	2588	0.114932
IGKV8-34*01	609	1059	1152	4014	6834	0.303496
IGKV1-35*01	1	37	25	109	172	0.00763847
IGKV18-36*01	121	547	771	1649	3088	0.137137
IGKV5-37*01	480	323	146	773	1722	0.0764735
IGKV12-38*01	1179	896	616	1764	4455	0.197845
IGKV5-39*01	5364	6103	4781	14998	31246	1.38763
IGKV12-40*01	1102	1297	1355	3496	7250	0.32197
IGKV5-40-1*01	0	0	0	0	0	0
IGKV12-41*01	7684	4552	3531	6577	22344	0.99229
IGKV12-42*01	0	0	0	0	0	0
IGKV5-43*01	4314	9831	7909	20936	42990	1.90917
IGKV12-44*01	15573	9623	6691	11124	43011	1.91011
IGKV5-45*01	3053	4823	3466	7385	18727	0.83166
IGKV12-46*01	13629	6287	4254	6794	30964	1.3751
IGKV12-47*01	0	0	0	0	0	0
IGKV5-48*01	2645	7418	5937	14042	30042	1.33416
IGKV12-49*01	0	0	0	0	0	0
IGKV4-50*01	6429	5514	4356	8665	24964	1.10864
IGKV4-51*01	1482	1418	1342	3794	8036	0.356876
IGKV4-53*01	2173	2199	3321	5192	12885	0.572219
IGKV4-54*01	1353	1152	1126	3387	7018	0.311667
IGKV13-54-1*01	0	0	0	0	0	0
IGKV4-55*01	4896	4738	4395	9028	23057	1.02395
IGKV13-55-1*01	0	0	0	0	0	0
IGKV4-56*01	1555	861	865	2612	5893	0.261706
IGKV13-56-1*01	0	0	0	0	0	0
IGKV4-57*01	1793	4737	5886	14154	26570	1.17997
IGKV13-57-1*01	0	0	0	0	0	0
IGKV4-57-1*01	1203	796	703	1591	4293	0.190651
IGKV13-57-2*01	0	0	0	0	0	0
IGKV4-58*01	1544	1737	2306	6852	12439	0.552412
IGKV4-60*01	438	451	637	2292	3818	0.169556
IGKV4-59*01	4442	5628	6342	13740	30152	1.33904
IGKV4-61*01	4213	2014	1474	3354	11055	0.490949
IGKV13-61-1*01	0	0	0	0	0	0
IGKV4-62*01	0	295	150	451	896	0.0397911
IGKV13-62-1*01	0	0	0	0	0	0
IGKV4-63*01	9	360	482	951	1802	0.0800263
IGKV13-64*01	0	0	0	0	0	0
IGKV4-65*01	0	1	0	4	5	0.000222048
IGKV12-66*01	0	0	3	6	9	0.000399687
IGKV12-67*01	0	8	16	47	71	0.00315309
IGKV4-68*01	2708	5784	7033	19099	34624	1.53764
IGKV4-69*01	2648	2472	2320	7208	14648	0.650513
IGKV4-70*01	1809	1327	1225	3420	7781	0.345552
IGKV4-71*01	1329	964	679	3147	6119	0.271743
IGKV13-71-1*01	0	0	0	0	0	0
IGKV4-72*01	3018	2049	2282	6455	13804	0.613031
IGKV4-73*01	801	1146	1133	6309	9389	0.416963
IGKV13-73-1*01	0	0	0	0	0	0
IGKV4-74*01	1156	776	613	1820	4365	0.193848
IGKV13-74-1*01	0	0	0	0	0	0
IGKV4-75*01	418	239	358	1022	2037	0.0904625
IGKV13-76*01	1	0	0	1	2	8.88194e-05
IGKV4-77*01	1045	1811	1814	9406	14076	0.625111
IGKV4-78*01	1366	1879	1781	5211	10237	0.454622
IGKV13-78-1*01	0	0	0	0	0	0
IGKV4-79*01	771	1074	995	2382	5222	0.231907
IGKV4-80*01	3872	1187	714	1831	7604	0.337691
IGKV13-80-1*01	0	0	0	0	0	0
IGKV4-81*01	3268	1284	561	2129	7242	0.321615
IGKV13-82*01	64	23	11	35	133	0.00590649
IGKV4-83*01	7	9	10	35	61	0.00270899
IGKV13-84*01	5293	2095	1190	2068	10646	0.472786
IGKV13-85*01	2633	3372	3301	8060	17366	0.771219
IGKV4-86*01	1309	3721	3212	8970	17212	0.76438
IGKV13-87*01	0	0	1	0	1	4.44097e-05
IGKV1-88*01	9362	4265	2502	5221	21350	0.948147
IGKV12-89*01	4362	2725	1798	3199	12084	0.536647
IGKV13-89-1*01	0	0	0	0	0	0
IGKV4-90*01	355	440	408	631	1834	0.0814474
IGKV4-91*01	32	1596	2297	2444	6369	0.282845
IGKV4-92*01	198	4930	3954	8776	17858	0.793068
IGKV19-93*01	23271	12556	8299	16719	60845	2.70211
IGKV2-93-1*01	0	0	0	0	0	0
IGKV10-94*01	9953	4828	2710	3075	20566	0.91333
IGKV10-95*01	13131	7354	3473	5885	29843	1.32532
IGKV2-95-1*01	0	0	0	0	0	0
IGKV2-95-2*01	0	0	0	0	0	0
IGKV10-96*01	25718	10241	4954	5945	46858	2.08095
IGKV15-97*01	0	0	0	0	0	0
IGKV12-98*01	4068	1922	795	1441	8226	0.365314
IGKV1-99*01	267	683	376	463	1789	0.0794489
IGKV14-100*01	4789	3033	1929	3460	13211	0.586696
IGKV15-101*01	0	0	0	0	0	0
IGKV15-101-1*01	0	0	0	0	0	0
IGKV20-101-2*01	1093	521	216	551	2381	0.105739
IGKV15-102*01	0	0	0	0	0	0
IGKV15-103*01	6533	4130	2110	3649	16422	0.729296
IGKV16-104*01	7442	5037	1938	4481	18898	0.839254
IGKV2-105*01	0	0	0	1	1	4.44097e-05
IGKV11-106*01	166	144	86	262	658	0.0292216
IGKV2-107*01	0	0	0	0	0	0
IGKV1-108*01	1	2	1	7	11	0.000488507
IGKV2-109*01	3689	1987	1813	2928	10417	0.462616
IGKV1-110*01	10935	6881	4340	6341	28497	1.26554
IGKV14-111*01	5632	8320	7249	12194	33395	1.48306
IGKV2-112*01	516	1610	2102	4073	8301	0.368645
IGKV2-113*01	0	0	0	0	0	0
IGKV11-114*01	381	298	255	434	1368	0.0607525
IGKV1-115*01	7	4	4	4	19	0.000843784
IGKV2-116*01	876	948	735	1476	4035	0.179193
IGKV1-117*01	18025	8598	5381	9919	41923	1.86179
IGKV11-118*01	0	2	2	3	7	0.000310868
IGKV14-118-1*01	2	9	4	22	37	0.00164316
IGKV14-118-2*01	0	1	0	0	1	4.44097e-05
IGKV9-119*01	41	97	79	186	403	0.0178971
IGKV9-120*01	19501	13359	8540	17776	59176	2.62799
IGKV17-121*01	859	17489	18064	25674	62086	2.75722
IGKV1-122*01	4759	3669	3121	8688	20237	0.898719
IGKV9-123*01	571	544	325	948	2388	0.10605
IGKV9-124*01	4602	2456	1578	2603	11239	0.49912
IGKV11-125*01	4925	4214	2744	8375	20258	0.899651
IGKV14-126*01	3339	5249	6548	10767	25903	1.15034
IGKV14-126-1*01	0	0	0	0	0	0
IGKV17-127*01	1851	18226	21805	32585	74467	3.30706
IGKV9-128*01	63	44	33	91	231	0.0102586
IGKV9-129*01	9118	5830	4486	10208	29642	1.31639
IGKV14-130*01	1291	1213	813	1734	5051	0.224313
IGKV1-131*01	0	0	0	0	0	0
IGKV1-132*01	941	1253	782	2456	5432	0.241233
IGKV1-133*01	3514	2132	1072	2749	9467	0.420427
IGKV17-134*01	1	2	0	1	4	0.000177639
IGKV14-134-1*01	0	0	0	0	0	0
IGKV1-135*01	84392	29288	13322	24014	151016	6.70657
IGKV1-136*01	0	0	0	0	0	0
IGKV2-137*01	678	11794	6305	6851	25628	1.13813
Total Column reads	602612	497611	391059	760479	2251761

## Sheet: pro-B RNA (2)
	J𝛋1 Total reads	J𝛋2 Total reads	J𝛋4 Total reads	J𝛋5 Total reads	J𝛋ALL Total reads	JkALL % usage
IGKV3-1*01	149	72	42	22	285	0.409895
IGKV3-2*01	793	258	105	136	1292	1.85819
IGKV3-3*01	24	5	4	1	34	0.0488998
IGKV3-4*01	386	234	92	107	819	1.17791
IGKV3-5*01	247	163	432	379	1221	1.75608
IGKV3-6*01	0	0	0	0	0	0
IGKV3-7*01	250	275	146	255	926	1.3318
IGKV3-8*01	0	1	0	0	1	0.00143823
IGKV3-9*01	8	3	2	5	18	0.0258881
IGKV3-10*01	321	145	118	147	731	1.05134
IGKV3-11*01	0	0	0	0	0	0
IGKV3-12*01	378	348	237	413	1376	1.979
IGKV3-12-1*01	0	0	0	0	0	0
IGKV6-13*01	6	81	37	116	240	0.345175
IGKV6-14*01	13	17	13	48	91	0.130879
IGKV6-15*01	228	622	311	564	1725	2.48094
IGKV8-16*01	316.96	150.471	59.388	145.587	672.922	0.967815
IGKV6-17*01	766	259	174	318	1517	2.18179
IGKV8-18*01	11	34	13	37	95	0.136632
IGKV8-19*01	40	104	126	227	497	0.714799
IGKV6-20*01	57	214	144	243	658	0.946354
IGKV8-21*01	151	66	32	83	332	0.477492
IGKV8-22*01	0	0	0	0	0	0
IGKV6-23*01	201	394	217	460	1272	1.82943
IGKV8-23-1*01	293.04	118.529	86.612	167.413	665.078	0.956534
IGKV8-24*01	249	457	564	429	1699	2.44355
IGKV6-25*01	399	264	106	263	1032	1.48425
IGKV8-26*01	0	6	1	4	11	0.0158205
IGKV8-27*01	596	397	152	409	1554	2.23501
IGKV8-28*01	29	101	195	155	480	0.690349
IGKV6-29*01	3	7	10	11	31	0.0445851
IGKV8-30*01	151	85	48	126	410	0.589674
IGKV8-31*01	0	0	0	0	0	0
IGKV6-32*01	453	188	126	194	961	1.38214
IGKV7-33*01	0	6	3	25	34	0.0488998
IGKV8-34*01	158	50	45	74	327	0.470301
IGKV1-35*01	0	0	0	0	0	0
IGKV18-36*01	1	5	2	8	16	0.0230116
IGKV5-37*01	8	4	5	5	22	0.031641
IGKV12-38*01	51	42	22	531	646	0.929095
IGKV5-39*01	102	104	59	169	434	0.624191
IGKV12-40*01	8	6	8	42	64	0.0920466
IGKV5-40-1*01	0	0	0	0	0	0
IGKV12-41*01	338	132	77	154	701	1.0082
IGKV12-42*01	0	0	0	0	0	0
IGKV5-43*01	106	206	139	676	1127	1.62088
IGKV12-44*01	659	831	221	436	2147	3.08788
IGKV5-45*01	58	56	29	90	233	0.335107
IGKV12-46*01	661	342	144	196	1343	1.93154
IGKV12-47*01	0	0	0	0	0	0
IGKV5-48*01	95	141	85	250	571	0.821228
IGKV12-49*01	0	0	0	0	0	0
IGKV4-50*01	140	79	39	64	322	0.463109
IGKV4-51*01	38	20	25	44	127	0.182655
IGKV4-53*01	83	208	82	161	534	0.768014
IGKV4-54*01	41	20	15	21	97	0.139508
IGKV13-54-1*01	0	0	0	0	0	0
IGKV4-55*01	328	86	95	239	748	1.07579
IGKV13-55-1*01	0	0	0	0	0	0
IGKV4-56*01	25	13	9	32	79	0.11362
IGKV13-56-1*01	0	0	0	0	0	0
IGKV4-57*01	72	121	136	274	603	0.867252
IGKV13-57-1*01	0	0	0	0	0	0
IGKV4-57-1*01	54	36	26	76	192	0.27614
IGKV13-57-2*01	0	0	0	0	0	0
IGKV4-58*01	47	49	42	90	228	0.327916
IGKV4-60*01	7	7	9	19	42	0.0604056
IGKV4-59*01	229	183	165	431	1008	1.44973
IGKV4-61*01	296	55	17	85	453	0.651517
IGKV13-61-1*01	0	0	0	0	0	0
IGKV4-62*01	0	7	3	9	19	0.0273263
IGKV13-62-1*01	0	0	0	0	0	0
IGKV4-63*01	0	13	17	59	89	0.128002
IGKV13-64*01	0	0	0	0	0	0
IGKV4-65*01	0	0	0	0	0	0
IGKV12-66*01	0	0	0	0	0	0
IGKV12-67*01	0	0	0	0	0	0
IGKV4-68*01	218	100	95	394	807	1.16065
IGKV4-69*01	70	38	29	78	215	0.309219
IGKV4-70*01	57	29	25	53	164	0.235869
IGKV4-71*01	26	9	5	34	74	0.106429
IGKV13-71-1*01	0	0	0	0	0	0
IGKV4-72*01	146	59	55	209	469	0.674529
IGKV4-73*01	15	22	17	59	113	0.16252
IGKV13-73-1*01	0	0	0	0	0	0
IGKV4-74*01	36	27	20	33	116	0.166834
IGKV13-74-1*01	0	0	0	0	0	0
IGKV4-75*01	6	2	4	5	17	0.0244499
IGKV13-76*01	0	0	0	0	0	0
IGKV4-77*01	26	49	45	145	265	0.38113
IGKV4-78*01	50	28	43	89	210	0.302028
IGKV13-78-1*01	0	0	0	0	0	0
IGKV4-79*01	31	25	24	53	133	0.191284
IGKV4-80*01	194	30	24	50	298	0.428592
IGKV13-80-1*01	0	0	0	0	0	0
IGKV4-81*01	138	28	22	47	235	0.337984
IGKV13-82*01	7	0	0	0	7	0.0100676
IGKV4-83*01	1	0	0	0	1	0.00143823
IGKV13-84*01	230	97	42	67	436	0.627067
IGKV13-85*01	145	160	141	232	678	0.975119
IGKV4-86*01	119	671	92	227	1109	1.59499
IGKV13-87*01	0	0	0	0	0	0
IGKV1-88*01	229	67	36	95	427	0.614123
IGKV12-89*01	241	109	89	104	543	0.780958
IGKV13-89-1*01	0	0	0	0	0	0
IGKV4-90*01	13	15	9	25	62	0.0891701
IGKV4-91*01	1	70	105	108	284	0.408457
IGKV4-92*01	8	159	131	232	530	0.762261
IGKV19-93*01	1075	429	240	383	2127	3.05911
IGKV2-93-1*01	0	0	0	0	0	0
IGKV10-94*01	916	403	226	194	1739	2.50108
IGKV10-95*01	824	288	175	228	1515	2.17892
IGKV2-95-1*01	0	0	0	0	0	0
IGKV2-95-2*01	0	0	0	0	0	0
IGKV10-96*01	3586	947	393	342	5268	7.57659
IGKV15-97*01	0	0	0	0	0	0
IGKV12-98*01	122	63	23	24	232	0.333669
IGKV1-99*01	10	21	10	11	52	0.0747879
IGKV14-100*01	259	167	72	102	600	0.862937
IGKV15-101*01	0	0	0	0	0	0
IGKV15-101-1*01	0	0	0	0	0	0
IGKV20-101-2*01	42	15	7	13	77	0.110744
IGKV15-102*01	0	0	0	0	0	0
IGKV15-103*01	975	236	135	224	1570	2.25802
IGKV16-104*01	126	77	23	76	302	0.434345
IGKV2-105*01	0	0	0	0	0	0
IGKV11-106*01	2	3	3	2	10	0.0143823
IGKV2-107*01	0	0	0	0	0	0
IGKV1-108*01	0	0	0	0	0	0
IGKV2-109*01	227	72	51	90	440	0.63282
IGKV1-110*01	695	348	190	246	1479	2.12714
IGKV14-111*01	184	208	150	328	870	1.25126
IGKV2-112*01	7	7	18	49	81	0.116496
IGKV2-113*01	0	0	0	0	0	0
IGKV11-114*01	4	4	4	1	13	0.018697
IGKV1-115*01	0	0	0	0	0	0
IGKV2-116*01	22	20	12	18	72	0.103552
IGKV1-117*01	812	576	194	430	2012	2.89371
IGKV11-118*01	0	0	0	0	0	0
IGKV14-118-1*01	0	0	0	0	0	0
IGKV14-118-2*01	0	0	0	0	0	0
IGKV9-119*01	1	1	2	2	6	0.00862937
IGKV9-120*01	662	465	220	365	1712	2.46225
IGKV17-121*01	27	474	384	582	1467	2.10988
IGKV1-122*01	155	97	53	136	441	0.634259
IGKV9-123*01	33	22	13	42	110	0.158205
IGKV9-124*01	212	98	62	280	652	0.937725
IGKV11-125*01	88	46	26	43	203	0.29196
IGKV14-126*01	135	206	155	165	661	0.950669
IGKV14-126-1*01	0	0	0	0	0	0
IGKV17-127*01	66	513	481	815	1875	2.69668
IGKV9-128*01	2	0	1	2	5	0.00719114
IGKV9-129*01	181	82	58	113	434	0.624191
IGKV14-130*01	17	16	8	27	68	0.0977995
IGKV1-131*01	0	0	0	0	0	0
IGKV1-132*01	13	11	6	11	41	0.0589674
IGKV1-133*01	36	14	11	22	83	0.119373
IGKV17-134*01	0	0	0	0	0	0
IGKV14-134-1*01	0	0	0	0	0	0
IGKV1-135*01	1706	497	246	385	2834	4.07594
IGKV1-136*01	0	0	0	0	0	0
IGKV2-137*01	15	191	82	146	434	0.624191
Total Column reads	25368	16302	9899	17961	69530

## Sheet: pro-B gDNA (2)
	J𝛋1 Total reads	J𝛋2 Total reads	J𝛋4 Total reads	J𝛋5 Total reads	J𝛋ALL Total reads
IGKV3-1*01	3	0	0	0	6
IGKV3-2*01	19	3	2	1	26
IGKV3-3*01	0	0	0	0	0
IGKV3-4*01	3	2	0	0	5
IGKV3-5*01	1	0	1	2	4
IGKV3-6*01	0	0	0	0	1
IGKV3-7*01	2	5	0	1	9
IGKV3-8*01	0	0	0	0	0
IGKV3-9*01	0	0	0	0	0
IGKV3-10*01	5	0	2	0	9
IGKV3-11*01	0	0	0	0	0
IGKV3-12*01	1	2	2	0	6
IGKV3-12-1*01	0	0	0	0	0
IGKV6-13*01	0	0	1	0	1
IGKV6-14*01	0	2	0	1	3
IGKV6-15*01	4	2	1	2	11
IGKV8-16*01	16.2	0	2.53333	4	21.5882
IGKV6-17*01	7	1	1	1	11
IGKV8-18*01	0	0	0	0	1
IGKV8-19*01	0	0	2	2	5
IGKV6-20*01	0	1	0	1	3
IGKV8-21*01	7	3	1	3	16
IGKV8-22*01	0	0	0	0	0
IGKV6-23*01	0	6	4	6	18
IGKV8-23-1*01	2.8	4	4.46667	3	23.4118
IGKV8-24*01	6	6	4	2	21
IGKV6-25*01	2	0	2	1	5
IGKV8-26*01	0	1	0	0	1
IGKV8-27*01	14	6	5	8	44
IGKV8-28*01	0	2	1	2	7
IGKV6-29*01	0	0	0	0	0
IGKV8-30*01	6	1	3	3	16
IGKV8-31*01	0	0	0	0	0
IGKV6-32*01	10	5	3	4	25
IGKV7-33*01	0	0	2	0	3
IGKV8-34*01	1	0	2	1	6
IGKV1-35*01	0	0	0	0	0
IGKV18-36*01	0	1	1	0	2
IGKV5-37*01	0	2	0	0	2
IGKV12-38*01	2	0	0	0	2
IGKV5-39*01	2	0	2	3	7
IGKV12-40*01	1	1	2	3	7
IGKV5-40-1*01	0	0	0	0	0
IGKV12-41*01	9	1	2	5	18
IGKV12-42*01	0	0	0	0	0
IGKV5-43*01	3	7	5	3.66667	20.9667
IGKV12-44*01	16	2	0	3	27
IGKV5-45*01	3	4	0	1.33333	11.0333
IGKV12-46*01	14	2	3	2	22
IGKV12-47*01	0	0	0	0	0
IGKV5-48*01	1	3	3	3	10
IGKV12-49*01	0	0	0	0	0
IGKV4-50*01	5	2	2	2	13
IGKV4-51*01	3	2	0	1	8
IGKV4-53*01	4	0	1	1	7
IGKV4-54*01	3	1	1	0	5
IGKV13-54-1*01	0	0	0	0	0
IGKV4-55*01	8	0	6	1	17
IGKV13-55-1*01	0	0	0	0	0
IGKV4-56*01	1	1	0	0	2
IGKV13-56-1*01	0	0	0	0	0
IGKV4-57*01	2	2	4	4	13
IGKV13-57-1*01	0	0	0	0	0
IGKV4-57-1*01	2	2	3	0	7
IGKV13-57-2*01	0	0	0	0	0
IGKV4-58*01	3	1	1	1	7
IGKV4-60*01	0	0	2	0	4
IGKV4-59*01	4	3	6	3	22
IGKV4-61*01	9	2	0	0	11
IGKV13-61-1*01	0	0	0	0	0
IGKV4-62*01	0	0	0	0	0
IGKV13-62-1*01	0	0	0	0	0
IGKV4-63*01	0	0	0	0	0
IGKV13-64*01	0	0	0	0	0
IGKV4-65*01	0	0	0	0	0
IGKV12-66*01	0	0	0	0	0
IGKV12-67*01	0	0	0	0	0
IGKV4-68*01	3	4	1	3	13
IGKV4-69*01	2	3	5	0	12
IGKV4-70*01	3	2	3	1	10
IGKV4-71*01	7	0	1	4	13
IGKV13-71-1*01	0	0	0	0	0
IGKV4-72*01	4	1	1	0	9
IGKV4-73*01	9	1	3	2	18
IGKV13-73-1*01	0	0	0	0	0
IGKV4-74*01	3	1	2	1	8
IGKV13-74-1*01	0	0	0	0	0
IGKV4-75*01	4	0	0	1	6
IGKV13-76*01	0	0	0	0	0
IGKV4-77*01	9	9	7	2	30
IGKV4-78*01	3	5	1	1	16
IGKV13-78-1*01	0	0	0	0	0
IGKV4-79*01	5	3	0	2	12
IGKV4-80*01	12	1	4	3	25
IGKV13-80-1*01	0	0	0	0	0
IGKV4-81*01	23	2	1	1	28
IGKV13-82*01	0	0	0	0	0
IGKV4-83*01	0	0	0	0	0
IGKV13-84*01	12.375	2	0	0	15.2857
IGKV13-85*01	14.625	3	12	8	46.7143
IGKV4-86*01	5	1	3	2	14
IGKV13-87*01	0	0	0	0	0
IGKV1-88*01	13	2	1	2	20
IGKV12-89*01	8	1	1	5	18
IGKV13-89-1*01	0	0	0	0	0
IGKV4-90*01	0	0	0	0	1
IGKV4-91*01	0	0	0	4	5
IGKV4-92*01	0	10	2	3	18
IGKV19-93*01	45	7	9	5	75
IGKV2-93-1*01	0	0	0	0	0
IGKV10-94*01	12	1	4	0	20
IGKV10-95*01	27	3	6	2	41
IGKV2-95-1*01	0	0	0	0	0
IGKV2-95-2*01	0	0	0	0	0
IGKV10-96*01	36	6	7	1	57
IGKV15-97*01	0	0	0	0	0
IGKV12-98*01	9	1	0	2	13
IGKV1-99*01	0	0	1	0	1
IGKV14-100*01	5	0	1	2	10
IGKV15-101*01	0	0	0	0	0
IGKV15-101-1*01	0	0	0	0	0
IGKV20-101-2*01	3	0	0	0	3
IGKV15-102*01	0	0	0	0	0
IGKV15-103*01	16	5	4	1	26
IGKV16-104*01	13	2	0	1	18
IGKV2-105*01	0	0	0	0	0
IGKV11-106*01	5	0	1	0	6
IGKV2-107*01	0	0	0	0	0
IGKV1-108*01	0	0	0	1	1
IGKV2-109*01	13	3	5	1	26
IGKV1-110*01	19	10	7	6	49
IGKV14-111*01	1	3	8	6	25
IGKV2-112*01	0	3	2	1	8
IGKV2-113*01	0	0	0	0	0
IGKV11-114*01	1	0	5	1	7
IGKV1-115*01	0	0	0	0	0
IGKV2-116*01	4	2	2	0	8
IGKV1-117*01	23	9	7	2	48
IGKV11-118*01	0	1	0	0	1
IGKV14-118-1*01	0	0	0	0	0
IGKV14-118-2*01	0	0	0	0	0
IGKV9-119*01	1	0	0	0	1
IGKV9-120*01	21	5	4	2	34
IGKV17-121*01	1	6	3	12	27
IGKV1-122*01	4	4	0	2	11
IGKV9-123*01	4	0	0	0	4
IGKV9-124*01	2	1	1	0	4
IGKV11-125*01	8	0	2	2	13
IGKV14-126*01	0	0	3	1	4
IGKV14-126-1*01	0	0	0	0	0
IGKV17-127*01	0	7	5	3	17
IGKV9-128*01	0	0	0	1	1
IGKV9-129*01	5	1	1	0	8
IGKV14-130*01	2	0	0	2	4
IGKV1-131*01	0	0	0	0	0
IGKV1-132*01	1	0	0	2	4
IGKV1-133*01	0	1	1	0	2
IGKV17-134*01	0	0	0	0	0
IGKV14-134-1*01	0	0	0	0	0
IGKV1-135*01	64	8	11	12	106
IGKV1-136*01	0	0	0	0	0
IGKV2-137*01	1	6	6	5	21
Total Column reads	691	237	244	206	1595

## Sheet: pre-B iEk (2)
	J𝛋1 Total reads	J𝛋2 Total reads	J𝛋4 Total reads	J𝛋5 Total reads	J𝛋ALL Total reads	JkALL % usage
IGKV3-1*01	3	4	1	0	9	0.157398
IGKV3-2*01	0	0	0	0	1	0.0174886
IGKV3-3*01	0	0	0	0	0	0
IGKV3-4*01	0	0	0	0	0	0
IGKV3-5*01	0	0	0	0	0	0
IGKV3-6*01	1	0	1	0	2	0.0349773
IGKV3-7*01	7	3	0	3	16	0.279818
IGKV3-8*01	0	0	0	0	0	0
IGKV3-9*01	0	0	0	0	0	0
IGKV3-10*01	30	3	0	1	38	0.664568
IGKV3-11*01	0	0	0	0	11	0.192375
IGKV3-12*01	104	20	11	8	157	2.74572
IGKV3-12-1*01	0	0	0	0	0	0
IGKV6-13*01	5	9	4	1	24	0.419727
IGKV6-14*01	0	0	0	0	2	0.0349773
IGKV6-15*01	8	9	4	4	27	0.472193
IGKV8-16*01	60.716	22.71	8.534	5.002	103.361	1.80764
IGKV6-17*01	0	0	0	0	2	0.0349773
IGKV8-18*01	3	4	1	1	10	0.174886
IGKV8-19*01	2	2	0	1	7	0.12242
IGKV6-20*01	13	7	2	2	29	0.50717
IGKV8-21*01	45	6	4	1	59	1.03183
IGKV8-22*01	0	0	0	0	0	0
IGKV6-23*01	15	14	10	8	52	0.909409
IGKV8-23-1*01	25.284	4.29	9.466	1.998	51.639	0.903095
IGKV8-24*01	30	14	8	14	75	1.31165
IGKV6-25*01	30	5	6	2	49	0.856943
IGKV8-26*01	0	0	0	0	0	0
IGKV8-27*01	39	7	9	4	80	1.39909
IGKV8-28*01	7	10	7	7	35	0.612102
IGKV6-29*01	4	4	6	4	21	0.367261
IGKV8-30*01	33	12	11	4	73	1.27667
IGKV8-31*01	0	0	0	0	0	0
IGKV6-32*01	41	9	3	6	66	1.15425
IGKV7-33*01	0	6	2	5	17	0.297307
IGKV8-34*01	4	3	1	0	9	0.157398
IGKV1-35*01	0	1	0	0	1	0.0174886
IGKV18-36*01	2	1	4	2	11	0.192375
IGKV5-37*01	8	0	0	1	10	0.174886
IGKV12-38*01	29	2	1	3	39	0.682057
IGKV5-39*01	82	11	16	7	119	2.08115
IGKV12-40*01	41	8	4	3	64	1.11927
IGKV5-40-1*01	0	0	0	0	0	0
IGKV12-41*01	66	15	6	6	101	1.76635
IGKV12-42*01	0	0	0	0	0	0
IGKV5-43*01	27.996	10.722	10	8.004	67.897	1.18743
IGKV12-44*01	60	18	7	10	102	1.78384
IGKV5-45*01	34.004	11.278	10	6.996	72.103	1.26098
IGKV12-46*01	63	10	3	4	93	1.62644
IGKV12-47*01	0	0	0	0	0	0
IGKV5-48*01	5	15	16	9	62	1.0843
IGKV12-49*01	0	0	0	0	0	0
IGKV4-50*01	73	9	8	7	115	2.01119
IGKV4-51*01	20	7	8	3	43	0.752011
IGKV4-53*01	14	4	2	3	28	0.489682
IGKV4-54*01	17	6	6	3	38	0.664568
IGKV13-54-1*01	0	0	0	0	0	0
IGKV4-55*01	38	19	8	1	85	1.48653
IGKV13-55-1*01	0	0	0	0	0	0
IGKV4-56*01	52	5	3	1	70	1.2242
IGKV13-56-1*01	0	0	0	0	0	0
IGKV4-57*01	18	15	4	7	60	1.04932
IGKV13-57-1*01	0	0	0	0	0	0
IGKV4-57-1*01	30	6	0	3	42	0.734523
IGKV13-57-2*01	1	0	0	0	1	0.0174886
IGKV4-58*01	17	5	4	5	38	0.664568
IGKV4-60*01	24	11	2	0	40	0.699545
IGKV4-59*01	30	8	8	8	62	1.0843
IGKV4-61*01	51	9	4	3	70	1.2242
IGKV13-61-1*01	0	0	0	0	0	0
IGKV4-62*01	0	1	1	1	3	0.0524659
IGKV13-62-1*01	0	0	0	0	0	0
IGKV4-63*01	0	1	1	0	2	0.0349773
IGKV13-64*01	0	0	0	0	0	0
IGKV4-65*01	0	0	0	0	0	0
IGKV12-66*01	0	0	0	0	0	0
IGKV12-67*01	0	0	0	0	0	0
IGKV4-68*01	14	11	8	8	51	0.89192
IGKV4-69*01	27	8	4	4	54	0.944386
IGKV4-70*01	0	0	0	0	0	0
IGKV4-71*01	27	5	2	1	39	0.682057
IGKV13-71-1*01	0	0	0	0	0	0
IGKV4-72*01	39	13	13	9	80	1.39909
IGKV4-73*01	33	30	10	8	99	1.73137
IGKV13-73-1*01	0	0	0	0	0	0
IGKV4-74*01	49	5	2	3	65	1.13676
IGKV13-74-1*01	0	0	0	0	0	0
IGKV4-75*01	20	7	1	1	31	0.542148
IGKV13-76*01	0	0	0	0	0	0
IGKV4-77*01	57	10	8	7	98	1.71389
IGKV4-78*01	25	9	7	8	61	1.06681
IGKV13-78-1*01	0	0	0	0	0	0
IGKV4-79*01	12	10	7	3	35	0.612102
IGKV4-80*01	20	6	5	1	39	0.682057
IGKV13-80-1*01	0	0	0	0	0	0
IGKV4-81*01	56	12	3	5	83	1.45156
IGKV13-82*01	3	0	0	0	3	0.0524659
IGKV4-83*01	7	0	0	0	8	0.139909
IGKV13-84*01	27.946	3.375	2.097	2.145	42.166	0.737426
IGKV13-85*01	28.054	17.625	6.903	14.855	73.834	1.29126
IGKV4-86*01	16	31	19	5	82	1.43407
IGKV13-87*01	0	0	0	0	0	0
IGKV1-88*01	143	11	6	3	179	3.13047
IGKV12-89*01	44	5	6	1	63	1.10178
IGKV13-89-1*01	0	0	0	0	0	0
IGKV4-90*01	5	1	2	0	8	0.139909
IGKV4-91*01	0	3	3	3	15	0.262329
IGKV4-92*01	0	10	4	3	22	0.38475
IGKV19-93*01	118	14	7	3	158	2.7632
IGKV2-93-1*01	0	0	0	0	0	0
IGKV10-94*01	27	4	2	1	37	0.647079
IGKV10-95*01	56	5	4	1	71	1.24169
IGKV2-95-1*01	0	0	0	0	0	0
IGKV2-95-2*01	0	0	0	0	0	0
IGKV10-96*01	49	1	4	1	61	1.06681
IGKV15-97*01	0	0	0	0	0	0
IGKV12-98*01	27	3	0	0	33	0.577125
IGKV1-99*01	0	1	0	0	1	0.0174886
IGKV14-100*01	22	0	1	0	27	0.472193
IGKV15-101*01	0	0	0	0	0	0
IGKV15-101-1*01	0	0	0	0	0	0
IGKV20-101-2*01	7	1	0	0	9	0.157398
IGKV15-102*01	0	0	0	0	0	0
IGKV15-103*01	13	5	1	1	23	0.402239
IGKV16-104*01	145	12	2	3	173	3.02553
IGKV2-105*01	0	0	0	0	0	0
IGKV11-106*01	47	5	2	7	64	1.11927
IGKV2-107*01	0	0	0	0	0	0
IGKV1-108*01	3	0	0	0	3	0.0524659
IGKV2-109*01	47	15	3	7	83	1.45156
IGKV1-110*01	96	16	10	10	144	2.51836
IGKV14-111*01	40	20	7	8	92	1.60895
IGKV2-112*01	5	11	8	7	38	0.664568
IGKV2-113*01	0	0	0	0	0	0
IGKV11-114*01	11	9	3	0	24	0.419727
IGKV1-115*01	0	0	0	0	0	0
IGKV2-116*01	4	1	1	1	9	0.157398
IGKV1-117*01	119	12	12	8	164	2.86814
IGKV11-118*01	0	0	0	0	0	0
IGKV14-118-1*01	0	0	0	0	0	0
IGKV14-118-2*01	0	0	0	0	0	0
IGKV9-119*01	2	0	1	0	5	0.0874432
IGKV9-120*01	46	27	6	4	95	1.66142
IGKV17-121*01	2	12	10	10	46	0.804477
IGKV1-122*01	53	6	9	2	76	1.32914
IGKV9-123*01	0	0	0	0	0	0
IGKV9-124*01	6	0	0	0	6	0.104932
IGKV11-125*01	3	0	1	0	4	0.0699545
IGKV14-126*01	22	4	6	9	48	0.839454
IGKV14-126-1*01	0	0	0	0	0	0
IGKV17-127*01	4	3	8	6	27	0.472193
IGKV9-128*01	2	0	0	0	2	0.0349773
IGKV9-129*01	8	0	1	1	17	0.297307
IGKV14-130*01	31	4	3	4	48	0.839454
IGKV1-131*01	0	0	0	0	0	0
IGKV1-132*01	28	10	5	0	46	0.804477
IGKV1-133*01	98	42	15	15	193	3.37531
IGKV17-134*01	0	0	0	0	0	0
IGKV14-134-1*01	0	0	0	0	0	0
IGKV1-135*01	78	12	8	12	123	2.1511
IGKV1-136*01	0	0	0	0	0	0
IGKV2-137*01	10	24	14	15	72	1.25918
Total Column reads	3195	874	518	414	5718
